# Supplementary material for: Neonatal Candida infections in Brazil: study on virulence and antifungal susceptibility with predominance of non-albicans Candida
Source: Braz J Microbiol. 2026 May 26;57(1):153. doi: 10.1007/s42770-026-01933-9 (PMC13212837; doi:10.1007/s42770-026-01933-9)
Supplement: Supplementary file 1 — Supplementary file1 (XLSX 23.6 KB) [file 42770_2026_1933_MOESM1_ESM.xlsx]

## Sheet: Table_S1
Collection field	Species	Sex	Gestational age	Outcome	Birth weight	Delivery method	Prenatal	Maternal comorbidity 1	Maternal comorbidity 2	Maternal comorbidity 3	Multiple pregnancy	Antenatal corticosteroid	Surgery	Chorioamnionitis	Broken bag	Postnatal corticosteroid	Previous antib	Age at fungemia (days)	Persistent candidemia	Length of hospital stay until positive culture (days)	Parenteral nutrition	Use of parenteral nutrition during positive culture	Central venous catheter	Invasive device 1	Invasive device 2	Invasive device 3	Invasive device 4	Invasive device 2	Invasive device 6	Invasive device 7	Intubation	Ventilation in days	Dialysis	Chemotherapy	Congenital abnormality	Type of abnormality	Gastric protector	Type of gastric protector	Diagnosis 1	Diagnosis 2	Diagnosis3	Diagnosis 4	Diagnosis 5	Diagnosis 6	Diagnosis 7	Diagnosis 8	Diagnosis 9	Diagnosis 10	Diagnosis 11
Blood culture	Candida tropicalis	male	32 weeks to 36 weeks + 6 days	Death	1501 to 2000g	Caesarean section	Yes	Diabetes			No data	No	No	No	No	No	Yes	44	No	1	No	No	Yes	Mechanical ventilation	Nasal CPAP	Nasogastric or orogastric tube		0	0	0	Yes	1	No	No	No	0	Yes	Proton pump inhibitor	Prematurity	Twinship	Low birth weight	Hypoglycemia	0	0	0	0	0	0	0
Blood culture	Candida parapsilosis	male	less than 28 weeks	Death	501 to 1000g	Caesarean section	NR	Pregnancy-Specific Hypertensive Disease			No, primigesta	No	Yes	No	No	Yes	Yes	36	Yes	36	Yes	Yes	Yes	Mechanical ventilation	Nasogastric or orogastric tube	0		0	Umbilical venous catheter	0	Yes	36	No	No	No	0	Yes	Proton pump inhibitor	Prematurity	Very low weight	SMH	Early Neonatal Sepsis	Meconium plug	Pulmonary hemorrhage	Hypoalbuminemia	Multifactorial anemia	Transinfectious hepatitis	Pulmonary bronchodysplasia	Septic shock
Blood culture	Candida parapsilosis, Candida albicans	male	more than 37 weeks	Cure	more than 2500g	Caesarean section	NR	No comorbidities			Yes, multigesta	No	Yes	No	No	Yes	Yes	16	Yes	16	Yes	Yes	Yes	Mechanical ventilation	Nasogastric or orogastric tube	0		0	0	0	Yes	3	No	No	Yes	Gastrointestinal	Yes	Proton pump inhibitor	Gastroschisis	0	0	0	0	0	0	0	0	0	0
Blood culture	Candida parapsilosis	female	more than 37 weeks	Death	more than 2500g	Caesarean section	NR	No comorbidities			Yes, multigesta	No	Yes	No	No	No	Yes	25	No	23	Yes	Yes	Yes	Mechanical ventilation	Nasogastric or orogastric tube	0		0	0	1	Yes	25	No	No	Yes	Gastrointestinal	Yes	Proton pump inhibitor	Diaphragmatic hernia	Pulmonary hypertension		0	0	0	0			0	0
Blood culture	Candida parapsilosis	female	less than 28 weeks	Cure	501 to 1000g	Caesarean section	NR	Placental accreta	Human Immunodeficiency Virus	Premature placental abruption	Yes, multigesta	No	Yes	No	Yes	No	Yes	143	No	143	Yes	Yes	Yes	Mechanical ventilation	Nasal CPAP	Nasogastric or orogastric tube		0	Umbilical venous catheter	0	Yes	91	No	No	No	0	Yes	Proton pump inhibitor	Prematurity	Twinship	Extremely low weight	SMH	Risk of Neonatal Infection	Apnea	0	0	0		0
Blood culture	Candida parapsilosis	female	less than 28 weeks	Death	501 to 1000g	Vaginal birth	NR	No comorbidities			No, primigesta	Yes	No	Yes	Yes	No	Yes	23	Yes	3	Yes	Yes	Yes	Mechanical ventilation	0	0	0	0	0	0	Yes	3	No	No	No	0	Yes	Proton pump inhibitor	Prematurity	Extremely low weight	Hypoglycemia	Bronchodysplasia	Early Neonatal Sepsis	0		0	0	0	0
Blood culture	Candida tropicalis	male	32 weeks to 36 weeks + 6 days	Death	1501 to 2000g	Vaginal birth	NR	Rota Scholarship			Yes, multigesta	No	Yes	No	Yes	Yes	Yes	149	No	149	No	No	Yes	Mechanical ventilation	0	0	Nasogastric or orogastric tube	Indwelling urinary catheter	Umbilical venous catheter	0	Yes	149	No	No	Yes	Cardiovascular	No	0	Prematurity	Very low weight	SMH	Cardiopatia congênita	Bronchodysplasia	Pneumonia Neonatal	Early Neonatal Sepsis	Late Neonatal Sepsis	Down syndrome	Micropenis	Cholestasis
Blood culture	Candida lusitanie	male	32 weeks to 36 weeks + 6 days	Death	1501 to 2000g	Vaginal birth	No	No comorbidities			Yes, multigesta	No	Yes	No	No	No	Yes	9	No	11	Yes	Yes	Yes	Mechanical ventilation	Nasal CPAP	0	0	0	Umbilical venous catheter	0	No		No	No	No	0	Yes	Proton pump inhibitor	Prematurity	Low birth weight	Jaundice	Respiratory distress syndrome	0	0	0	0	0	0
Blood culture	Candida tropicalis	male	less than 28 weeks	Cure	501 to 1000g	Vaginal birth	No	No comorbidities			No, primigesta	No	No	No	Yes	Yes	Yes	9	No	51	No	No	No	0	Nasal CPAP	0	0	0	0	0	No		No	No	No	0	Yes	Proton pump inhibitor	Prematurity	Extremely low weight	Early Neonatal Sepsis	0	0	0		0	0	0	0
Blood culture	Candida albicans	male	28 weeks + 1 day to 31 weeks + 6 days	Cure	1001 to 1500g	Vaginal birth	No	No comorbidities			Yes, multigesta	No	No	No	Yes	Yes	Yes	13	No	12	No	No	No	0	0	0	0	0	0	0	No		No	No	No	0	Yes	0	Prematurity	Late Neonatal Sepsis	0	0	0	0	0		0	0	0
Blood culture	Candida albicans	male	more than 37 weeks	Death	more than 2500g	Caesarean section	NR	Rota Scholarship			No data	No	Yes	No	Yes	No	Yes	14	Yes	10	No	No	Yes	Mechanical ventilation	0	0	Nasogastric or orogastric tube	0	0	0	Yes	7	No	No	No	0	Yes	Proton pump inhibitor	SAM	Late Neonatal Sepsis	Jaundice	Congenital cytomegalovirus	0	0	0		0	0
Blood culture	Candida albicans	male	less than 28 weeks	Cure	1001 to 1500g	Vaginal birth	Yes	No comorbidities			Yes, multigesta	Yes	No	No	No	Yes	Yes	48	Yes	48	No	No	No	Mechanical ventilation	0	0	0	0	0	0	Yes	11	No	No	No	0	Yes	Proton pump inhibitor	Prematurity	Very low weight	Late Neonatal Sepsis	0	0	0	0		0	0	0
Blood culture	candida tropicalis	female	less than 28 weeks	Death	501 to 1000g	Vaginal birth	No	No comorbidities			Yes, multigesta	No	No	No	No	No	Yes	275	Yes	55	Yes	No	Yes	Mechanical ventilation	0	0	0	0	0	0	Yes	30	No	No	No	0	Yes	Proton pump inhibitor	Prematurity	Twinship	Extremely low weight	Bronchodysplasia		0	0	0	0	0	0
Blood culture	Candida parapsilosis	female	32 weeks to 36 weeks + 6 days	Cure	2001 a 2500g	Vaginal birth	Yes	No comorbidities			No, primigesta	No	Yes	No	No	Yes	Yes	24	Yes	23	Yes	No	No	Mechanical ventilation	0	0	0	0	0	0	Yes	14	No	No	No	0	Yes	Proton pump inhibitor	Prematurity	Bronchodysplasia	Late Neonatal Sepsis	Gastroschisis		0	0		0	0	0
Blood culture	Candida glabrata	female	28 weeks + 1 day to 31 weeks + 6 days	Death	501 to 1000g	Vaginal birth	Yes	Pregnancy-Specific Hypertensive Disease			Yes, multigesta	Yes	No	No	No	No	Yes	11	Yes	11	Yes	No	Yes	0	Nasal CPAP	0	Nasogastric or orogastric tube	0	Umbilical venous catheter	0	Yes	9	No	No	No	0	Yes	Proton pump inhibitor	Prematurity	Extremely low weight	Hypoglycemia	Neonatal Pneumonia	Presumptive Early Neonatal Sepsis	Bladder	Acute renal failure	Electrolyte disturbance	Septic shock	Anuria	Left pleural effusion
Blood culture	Candida melibiosica	male	28 weeks + 1 day to 31 weeks + 6 days	Cure	1001 to 1500g	Caesarean section	Yes	Pregnancy-Specific Hypertensive Disease	Meconium-stained amnOrotracheal intubationic fluid	Rota Scholarship	No, primigesta	Yes	Yes	No	Yes	No	Yes	15	No	15	Yes	Yes	Yes	0	Nasal CPAP	0	Nasogastric or orogastric tube	0	Umbilical venous catheter	0	Yes	1	No	No	Yes	Gastrointestinal	Yes	Proton pump inhibitor	Prematurity	Very low weight	Early Neonatal Sepsis	Late Neonatal Sepsis	Jaundice	Frequent respiratory discomfort	Pyoloro thickening		0	0
Blood culture	Candida albicans	female	more than 37 weeks	Death	more than 2500g	Vaginal birth	Yes	Toxoplasmosis			No, primigesta	No	No	No	No	Yes	Yes	56	No	56	No	No	Yes	Mechanical ventilation	0	0	Nasogastric or orogastric tube	0	Umbilical venous catheter	0	Yes	55	No	No	Yes	Neurological	No	0	Hypoglycemia	Late Neonatal Sepsis	Jaundice	Genetic malformation	Microcephaly	Atelectasis	Hypothelorism	Parallelism of the lateral ventricles associated with colpocephaly, which may correspond to callosal dysgenesis	Hypernatremia	Toxoplasmosis congênita	Renal failure
Blood culture	Candida albicans	female	more than 37 weeks	Cure	more than 2500g	Vaginal birth	No	No comorbidities			No, primigesta	No	No	No	Yes	No	Yes	5	No	5	No	No	No	0	0	0	0	0	0	0	Yes	2	No	No	No	0	No	0	SAM	Early Neonatal Sepsis	0	0	0	0		0	0	0	0
Urine culture	Candida albicans	male	less than 28 weeks	Cure	501 to 1000g	Vaginal birth	Yes	No comorbidities			No, primigesta	No	No	Yes	Yes	Yes	Yes	62	No	62	No	No	No	Mechanical ventilation	0	0	0	0	0	0	Yes	10	No	No	No	0	No	0	Prematurity	Low birth weight	Bronchodysplasia	Late Neonatal Sepsis	Jaundice	0	0		0	0	0
Blood culture	Candida sp.	male	28 weeks + 1 day to 31 weeks + 6 days	Cure	1001 to 1500g	Caesarean section	Yes	No comorbidities			No, primigesta	Yes	No	Yes	No	Yes	Yes	20	No	20	No	No	Yes	Mechanical ventilation	Nasal CPAP	0	0	0	Umbilical venous catheter	0	Yes	15	No	No	No	0	Yes	Proton pump inhibitor	Prematurity	Twinship	Very low weight	Hypoglycemia	Early Neonatal Sepsis	Jaundice		0	0	0
Urine culture	Candida parapsilosis	male	28 weeks + 1 day to 31 weeks + 6 days	Cure	1001 to 1500g	Caesarean section	Yes	No comorbidities			No, primigesta	No	No	No	No	Yes	Yes	41	No	41	No	No	No	Mechanical ventilation	0	0	0	0	0	0	Yes	7	No	No	No	0	No	0	Prematurity	Very low weight	Late Neonatal Sepsis	Jaundice	0	0	0		0	0
Urine culture	Candida albicans	male	less than 28 weeks	Cure	501 to 1000g	Vaginal birth	Yes	No comorbidities			Yes, multigesta	No	No	No	Yes	Yes	Yes	35	No	34	No	No	No	Mechanical ventilation	0	0	0	0	0	0	Yes	3	No	No	No	0	Yes	Proton pump inhibitor	Prematurity	Extremely low weight	Late Neonatal Sepsis		0	0	0		0	0	0
Tracheal secretion	Candida melibiosica	male	less than 28 weeks	Cure	501 a 1000g	Vaginal birth	Yes	No comorbidities			No, primigesta	No	No	No	No	No	Yes	45	No	45	No	No	No	0	0	0	0	0	0	0	Yes	7	No	No	No	0	Yes	Proton pump inhibitor	Prematurity	Extremely low weight	Late Neonatal Sepsis	Jaundice	0	0	0		0	0
Tracheal secretion	Candida peliculosa	male	28 weeks + 1 day to 31 weeks + 6 days	Death	1001 to 1500g	Caesarean section	Yes	Toxoplasmosis			No, primigesta	Yes	Yes	No	No	No	Yes	14	No	14	No	No	Yes	Mechanical ventilation	0	0	Nasogastric or orogastric tube	0	0	0	Yes	14	No	No	Yes	Gastrointestinal	No	0	Prematurity	Very low weight	Late Neonatal Sepsis	Genetic malformation	Apple Peel Syndrome	Gastroschisis	0	0	0	0	0
Tracheal secretion	Candida tropicalis	female	32 weeks to 36 weeks + 6 days	Death	1001 to 1500g	Vaginal birth	No	No comorbidities			No, primigesta	No	No	No	No	Yes	Yes	180	No	90	Yes	It was not possible to define	Yes	Mechanical ventilation	0	0	0	0	0	0	Yes	30	No	No	No	0	Yes	Proton pump inhibitor	Prematurity	Low birth weight	Early Neonatal Sepsis	0	0	0		0	0	0	0
Urine culture	Candida sp.	female	28 semanas + 1 dia a 31 semanas + 6 dias	Death	501 to 1000g	Vaginal birth	NR	No comorbidities			No, primigesta	No	No	Yes	No	No	Yes	28	No	28	No	No	Yes	Mechanical ventilation	0	0	Nasogastric or orogastric tube	Indwelling urinary catheter	Umbilical venous catheter	0	Yes	28	No	No	Yes	Gastrointestinal	Yes	Proton pump inhibitor	Prematurity	Extremely low weight	SMH	Resolved leukemoid reaction	Bowel obstruction	Multifactorial anemia	Hypoalbuminemia	Hyponatremia	Hydroelectrolytic disturbance	0	0
Blood culture	Candida tropicalis	male	less than 28 weeks	Cure	501 to 1000g	Caesarean section	NR	Premature Placental Abruption			No, primigesta	Yes	No	No	No	Yes	Yes	115	No	115	No	No	Yes	Mechanical ventilation	0	0	Nasogastric or orogastric tube	0	Umbilical venous catheter	1	Yes	115	No	No	No	0	No	0	Prematurity	Extremely low weight	Respiratory Distress Syndrome	Hyperglycemia	Bleeding in the TOT in large quantities	Pulmonary hemorrhage	Anemia	Left inguinoscrotal hernia	Hyponatremia	0	0
Urine culture	Candida lusitaniae	male	28 weeks + 1 day to 31 weeks + 6 days	Cure	1001 to 1500g	Vaginal birth	NR	Rota Scholarship			No data	No	No	Yes	Yes	Yes	Yes	52	No	52	No	No	Yes	Mechanical ventilation	0	0	Nasogastric or orogastric tube	0	Umbilical venous catheter	0	Yes	52	No	No	No	0	Yes	Proton pump inhibitor	Prematurity	Very low weight	Bronchodysplasia	Early Neonatal Sepsis	Late Neonatal Sepsis	Jaundice	Respiratory distress syndrome	Anemia	Hyponatremia	Atelectasis in the right apex	Gastroesophageal reflux
Blood culture	Candida albicans, Candida pulcherrima, Candida lusitaniae	female	28 weeks + 1 day to 31 weeks + 6 days	Cure	501 to 1000g	Caesarean section	NR	Oligohydramnios	Placenta previa		Yes, multigesta	Yes	No	No	No	No	Yes	41	Yes	41	Yes	No	Yes	Mechanical ventilation	0	0	Nasogastric or orogastric tube	0	Umbilical venous catheter	0	Yes	41	No	No	No	0	Yes	Proton pump inhibitor	Prematurity	Extremely low weight	Bronchodysplasia	Early Neonatal Sepsis	Late Neonatal Sepsis	Adynamic ileus	Post-access ischemia	Hypoalbuminemia	Feta tachycardia	0	0
Urine culture	Candida krusei	female	32 weeks to 36 weeks + 6 days	Cure	more than 2500g	Caesarean section	NR	Pregnancy-Specific Hypertensive Disease	Premature Placental Abruption		Yes, multigesta	No	No	No	No	Yes	Yes	27	No	27	No	No	Yes	Mechanical ventilation	0	0	0	0	Umbilical venous catheter	0	Yes	27	No	No	No	0	Yes	Proton pump inhibitor	Hypoglycemia	Neonatal anoxia	Chronic non-progressive encephalopathy		0	0	0	0	0	0	0
Perineal swab	Candida parapsilosis	male	more than 37 weeks	Cure	more than 2500g	Caesarean section	Yes	No comorbidities			Yes, multigesta	No	No	No	No	No	Yes	65	No	8	No	No	No	0	0	0	0	0	0	0	No		No	No	No	Gastrointestinal	Yes	Proton pump inhibitor	Congenital megacolon	0	0	0	0	0	0	0	0	0	0
Urine culture	Candida tropicalis	female	more than 37 weeks	Death	more than 2500g	Caesarean section	NR	No comorbidities			Yes, multigesta	No	Yes	No	No	No	Yes	27	No	27	No	No	No	Mechanical ventilation	0	0	Nasogastric or orogastric tube	Indwelling urinary catheter	0	0	Yes	15	No	No	No	0	No	0	Neurogenic bladder syndrome associated with respiratory distress	0	0	0	0	0	0	0	0	0	0
Urine culture	Candida lusitaniae	female	less than 28 weeks	Death	501 to 1000g	Vaginal birth	Yes	Gestational Diabetes Mellitus	Rota Scholarship		No, primigesta	Yes	No	No	Yes	Yes	Yes	21	Yes	21	No	No	Yes	Mechanical ventilation	Nasal CPAP	0	Nasogastric or orogastric tube	0	Umbilical venous catheter	0	Yes	21	No	No	No	0	Yes	Proton pump inhibitor	Prematurity	Extremely low weight	Early Neonatal Sepsis	Apnea	Jaundice	Multifactorial anemia	Acute Renal Failure	0	0
Urine culture	Candida albicans	male	less than 28 weeks	Death	501 to 1000g	Vaginal birth	No	No comorbidities			Yes, multigesta	No	No	Yes	Yes	Yes	Yes	29	No	22	Yes	Yes	No	Mechanical ventilation	0	0	0	0	0	0	Yes	22	No	No	No	0	No	0	Prematurity	Extremely low weight	SMH	Early Neonatal Sepsis	0	0		0	0	0	0
Penile discharge	Candida albicans	male	less than 28 weeks	Death	501 to 1000g	Caesarean section	Yes	Urinary tract infection			Yes, multigesta	No	No	Yes	Yes	No	Yes	72	No	72	No	No	No	Mechanical ventilation	0	0	0	0	0	0	Yes	4	No	No	No	0	Yes	Proton pump inhibitor	Prematurity	Extremely low weight	Early Neonatal Sepsis	0	0	0		0	0	0	0
Peritoneal fluid	Candida parapsilosis	male	more than 37 weeks	Death	mais de 2500g	Caesarean section	Yes	Systemic Arterial Hypertension			Yes, multigesta	No	No	No	No	No	Yes	31	No	31	No	No	No	Mechanical ventilation	0	0	0	0	0	0	Yes	14	No	No	No	0	Yes	Bloqueadores de H2	Neonatal anoxia	Early Neonatal Sepsis	0	0	0	0		0	0	0	0
Rectal swab	Candida parapsilosis	female	more than 37 weeks	Cure	more than 2500g	Caesarean section	NR				Yes, multigesta	No	Yes	No	No	No	Yes	21	No	21	Yes	No	Yes	Mechanical ventilation	Orotracheal intubation		Nasogastric or orogastric tube		Umbilical venous catheter		Yes	21	No	No	Yes	Gastrointestinal	Yes	Proton pump inhibitor	Diaphragmatic hernia CONGÊNITA À DIREITA	Jaundice	Congenital diaphragmatic eventration on the right	Respiratory distress syndrome
Urine culture	Candida albicans	male	28 weeks + 1 day to 31 weeks + 6 days	Cure	1001 to 1500g	Caesarean section	Yes	Pregnancy-Specific Hypertensive Disease			Yes, multigesta	Yes	No	No	No	Yes	Yes	16	No	16	No		Yes - PICC	Mechanical ventilation	Orotracheal intubation	Nasal CPAP	Nasogastric or orogastric tube				Yes	18	No	No	No		No		Prematurity	Jaundice	Leukemoid reaction				Not applicable	Yes	Yes
Rectal swab	Candida krusei	male	39 weeks	Cure	more than 2500g	Vaginal birth	Yes	Gestational Diabetes Mellitus			No, primigesta	No	No	No	No	No	Yes	4	No	4	No		No	Mechanical ventilation	Orotracheal intubation	Not applicable	Orogastric tube	0	0	0	Yes	10	No	No	No	0	Yes	Proton pump inhibitor	Neonatal anoxia	Jaundice		Respiratory distress syndrome		Not applicable	Not applicable	Not applicable	Not applicable	Not applicable	Not applicable
Tracheal secretion	Candida parapsilosis	female	39 weeks	Cure	more than 2500g	Vaginal birth	NR	No data			No, primigesta	No	No	No	No	No	Yes	30	No	7	No	Not applicable	Yes - PICC	Mechanical ventilation	Orotracheal intubation	Not applicable	Orogastric tube		Not applicable		Yes	10	No	No	No	Not applicable	Yes	Proton pump inhibitor		Bilateral pneumonia	Severe acute respiratory syndrome	Late neonatal sepsis	Multifactorial anemia	Not applicable	Not applicable	Not applicable	Not applicable	Not applicable	Not applicable
[truncated: 7 more columns]
