# Supplementary material for: Neonatal Candida infections in Brazil: study on virulence and antifungal susceptibility with predominance of non-albicans Candida
Source: Braz J Microbiol. 2026 May 26;57(1):153. doi: 10.1007/s42770-026-01933-9 (PMC13212837; doi:10.1007/s42770-026-01933-9)
Supplement: Supplementary file 2 — Supplementary file2 (XLSX 10.5 KB) [file 42770_2026_1933_MOESM2_ESM.xlsx]

## Sheet: Table_S2
Voucher	Species	Fluconazole	Micafungin	Amphotericin B	Biofilm (1)	Biofilm (2)	Phospholipase (1)	Phospholipase (2)	Hemolysin (1)	Hemolysin (2)
29/22	C. tropicalis	0.125	<0.015	0.5	3.1	3.3	0.625	0.7	0.63	0.7
224/23	C. tropicalis	8	0.016	0.062	1.145	1.3	0.3765	0.43	0.6666	0.68
02/22	C. parapsilosis	0.25	2	1	0.643	0.649	0.714	0.75	0.8	0.85
03/22	C. parapsilosis	0.25	2	1	1.014	1.1	0.86	0.91	0.625	0.65
04/22	C. parapsilosis	1	2	0.25	1.8485	1.98	0.5	0.55	0.5	0.47
15/22	C. parapsilosis	0.5	0.5	0.5	0.7216	0.7216	0.8	0.88	0.71	0.74
18/22	C. parapsilosis	0.5	4	0.5	0.51806	0.69	0.468085	0.55	0.7272	0.734
19/22	C. parapsilosis	1	0.25	0.062	0.733166666	0.733166666	0.83	0.85	0.5	0.46
23/22	C. parapsilosis	0.25	4	0.25	1.081833333	1.16	0.69	0.73	0.8	0.87
30/22	C. parapsilosis	0.5	2	<0.031	1.951333333	1.951333333	1.0	0.99	0.71	0.74
112/23	C. parapsilosis	0.5	2	0.25	2.346	2.49	1.0	1.0	1.0	1.0
197/23	C. parapsilosis	0.5	2	0.25	1.623	1.78	0.87	0.89	1.0	1.0
217/23	C. parapsilosis	0.125	2	0.25	0.07539	0.07539	0.395833	0.395833	1.0	1.0
309/24	C. parapsilosis	0.125	0.016	0.031	1.2895	1.2895	0.384615	0.55	0.4545	0.461
319/24	C. parapsilosis	0.125	0.062	0.062	2.555	2.7	1.0	1.0	0.81	0.83
323/24	C. parapsilosis	0.125	0.031	0.031	2.2725	2.4	0.486	0.55	0.875	0.88
327/24	C. parapsilosis	0.5	0.031	0.031	2.049	2.08	0.454545	0.454545	0.7	0.76
330/24	C. parapsilosis	0.125	0.031	0.031	2.25639	2.29	0.425532	0.44	0.7	0.72
383/24	C. parapsilosis	0.125	0.031	0.031	2.257	2.3	0.56	0.61	0.875	0.88
16/22	C. lusitaniae	0.5	0.25	0.25	2.457666667	2.6	0.54	0.58	0.83	0.85
17/22	C. lusitaniae	0.25	<0.015	<0.031	1.3715	1.41	0.62	0.7	0.63	0.66
78/23	C. lusitaniae	0.5	0.125	0.125	0.21639	0.34	0.73	0.76	1.0	1.0
384/24	C. albicans	0.25	0.125	0.031	0.02806	0.05	0.46	0.51	0.874	0.892
292/24	C. albicans	0.125	0.016	0.062	0.146	0.17	0.78	0.83	0.875	0.91
25/22	C. albicans	0.125	<0.015	0.125	1.3655	1.48	0.7	0.7	1.0	1.0
27/22	C. albicans	0.125	<0.015	0.25	0.089	0.099	0.83	0.89	1.0	1.0
28/22	C. albicans	0.5	<0.015	<0.031	1.79	1.9	0.5	0.59	0.77	0.83
207/23	C. krusei	32	0.25	1	0.06939	0.17	0.357143	0.382	0.8888	0.92
256/23	C. krusei	0.25	0.5	0.125	0.94	1.12	0.5	0.55	1.0	1.0
489/24	C. glabrata	2	0.125	0.062	0.03	0.09999	0.465116	0.53	0.9333	0.97
497/24	C. glabrata	2	0.125	0.062	0.0	0.055	0.447368	0.48	1.0	1.0
499/24	C. melibiosica	2	<0.015	0.125	0.02	0.025	0.45	0.523	0.8888	0.92
